# Supplementary material for: Parental concerns correspond to earliest age of autism diagnosis in increased likelihood infant cohort
Source: Front Child Adolesc Psychiatry. 2026 Jan 7;4:1722543. doi: 10.3389/frcha.2025.1722543 (PMC12819635; doi:10.3389/frcha.2025.1722543)
Supplement: Supplementary file 2 [file Table1.xlsx]

## Sheet: concerns_alltime
FD-18 (n=11)					FD-24 (n=30)					FD-36 (n=31)					Total (n=72)
Domain	Concern	NPR*	Percent		Domain	Concern	NPR	Percent		Domain	Concern	NPR	Percent		Domain	Concern	NPR	Percent
Language	delayed/absence of words	11	100		Sensory	noise sensitive	16	53.3333		Language	delayed/absence of words	19	61.2903		Language	delayed/absence of words	45	62.5
RRB	body stimulation	8	72.7273		Language	delayed/absence of words	15	50		RRB	repetitive hand movements	12	38.7097		Sensory	noise sensitive	32	44.4444
Language	delayed/absence of gestures	7	63.6364		Behaviour	temper	14	46.6667		Sleep	multiple awakenings	12	38.7097		RRB	repetitive hand movements	30	41.6667
Sensory	noise sensitive	7	63.6364		RRB	repetitive hand movements	14	46.6667		Social	eye contact	10	32.2581		Social	eye contact	28	38.8889
Sleep	multiple awakenings	7	63.6364		Language	delayed/absence of gestures	12	40		Motor	delayed milestone (gross)	10	32.2581		Sleep	multiple awakenings	28	38.8889
Social	eye contact	7	63.6364		Motor	delayed milestone (gross)	12	40		Motor	posture/clumsy (gross)	10	32.2581		Behaviour	temper	27	37.5
Social	response to name	7	63.6364		Social	eye contact	11	36.6667		Sensory	noise sensitive	9	29.0323		Motor	delayed milestone (gross)	27	37.5
Language Regression	loss of babbling	5	45.4545		Behaviour	aggressive	10	33.3333		Behaviour	temper	9	29.0323		Language	delayed/absence of gestures	23	31.9444
Language Regression	loss of words	5	45.4545		Sleep	multiple awakenings	9	30		Behaviour	persistent	9	29.0323		Motor	posture/clumsy (gross)	23	31.9444
Motor	delayed milestone (gross)	5	45.4545		Social	response to name	9	30		Behaviour	anxiety	9	29.0323		RRB	body stimulation	23	31.9444
Motor	posture/clumsy (gross)	5	45.4545		Motor	posture/clumsy (gross)	8	26.6667		RRB	body stimulation	8	25.8065		Social	response to name	22	30.5556
Play	other	5	45.4545		Behaviour	hard to transition	8	26.6667		Social	socially cautious	8	25.8065		Behaviour	hard to transition	19	26.3889
Sensory	visual stimulation	5	45.4545		Behaviour	irritable	8	26.6667		Behaviour	hard to transition	7	22.5806		Behaviour	persistent	18	25
Social	other	5	45.4545		Food	picky	8	26.6667		Sensory	texture sensitive	7	22.5806		Behaviour	aggressive	17	23.6111
Behaviour	hard to transition	4	36.3636		RRB	body stimulation	7	23.3333		Social	response to name	6	19.3548		Sensory	visual stimulation	17	23.6111
Behaviour	irritable	4	36.3636		Sleep	difficult putdown	7	23.3333		Sensory	visual stimulation	6	19.3548		Behaviour	anxiety	17	23.6111
Behaviour	temper	4	36.3636		Sensory	visual stimulation	6	20		RRB	toe walking	6	19.3548		Sensory	texture sensitive	16	22.2222
Language	hand as tool/lead parent	4	36.3636		Behaviour	persistent	6	20		RRB	head banging	6	19.3548		Language Regression	loss of words	15	20.8333
RRB	repetitive hand movements	4	36.3636		RRB	toe walking	6	20		Language Regression	loss of words	5	16.129		Social	socially cautious	14	19.4444
Sensory	texture sensitive	4	36.3636		Language Regression	loss of words	5	16.6667		Food	sensitivities	5	16.129		Behaviour	irritable	13	18.0556
Sleep	inconsistent	4	36.3636		Sensory	texture sensitive	5	16.6667		Sleep	other	5	16.129		Sleep	difficult putdown	13	18.0556
Sleep	other	4	36.3636		Behaviour	anxiety	5	16.6667		Language	prolonged babbling	5	16.129		RRB	toe walking	13	18.0556
Behaviour	aggressive	3	27.2727		Food	sensitivities	5	16.6667		Food	GI related	5	16.129		Food	sensitivities	13	18.0556
Behaviour	anxiety	3	27.2727		Sensory	other (since last)	5	16.6667		Social	wants mom	5	16.129		Sleep	other	13	18.0556
Behaviour	persistent	3	27.2727		Sleep	needs contact	5	16.6667		Language	delayed/absence of gestures	4	12.9032		Food	picky	12	16.6667
Food	GI related	3	27.2727		Social	other	4	13.3333		Behaviour	aggressive	4	12.9032		Sensory	other (since last)	11	15.2778
Food	other	3	27.2727		Language	hand as tool/lead parent	4	13.3333		Sleep	difficult putdown	4	12.9032		Sleep	needs contact	11	15.2778
Food	sensitivities	3	27.2727		Sleep	other	4	13.3333		Sensory	other (since last)	4	12.9032		Social	other	11	15.2778
Language	other	3	27.2727		Social	plays alone	4	13.3333		Sleep	needs contact	4	12.9032		Language	hand as tool/lead parent	11	15.2778
Language	prolonged babbling	3	27.2727		Social	socially cautious	4	13.3333		Sleep	inconsistent	4	12.9032		Sleep	inconsistent	11	15.2778
Play	lines up toys	3	27.2727		Food	resistant to food group	4	13.3333		Play	other	4	12.9032		Language	prolonged babbling	11	15.2778
Play	trains or cars	3	27.2727		Sleep	inconsistent	3	10		Sensory	other (texture)	4	12.9032		RRB	head banging	11	15.2778
Sensory	physical stimulation	3	27.2727		Language	other	3	10		Sensory	startles easily	4	12.9032		Play	other	11	15.2778
Food	weight related	2	18.1818		Language	prolonged babbling	3	10		Social	stranger anxiety	4	12.9032		Social	plays alone	9	12.5
Language	other (functions)	2	18.1818		Language	other (functions)	3	10		Food	picky	3	9.67742		Food	GI related	9	12.5
Motor	delayed milestone (fine)	2	18.1818		RRB	head banging	3	10		Language	hand as tool/lead parent	3	9.67742		Language	other	8	11.1111
Motor	other (fine)	2	18.1818		Sensory	other (sounds)	3	10		Social	plays alone	3	9.67742		Food	resistant to food group	7	9.72222
Motor	posture/clumsy (fine)	2	18.1818		Play	other	2	6.66667		Play	trains or cars	3	9.67742		Play	lines up toys	7	9.72222
Play	no pretend play	2	18.1818		Play	lines up toys	2	6.66667		Food	other	3	9.67742		Sensory	other (texture)	7	9.72222
RRB	head banging	2	18.1818		Food	weight related	2	6.66667		Behaviour	other	3	9.67742		Play	trains or cars	7	9.72222
Sensory	other (since last)	2	18.1818		Play	absorbed by toy	2	6.66667		Motor	other (gross)	3	9.67742		Social	wants mom	7	9.72222
Sleep	difficult putdown	2	18.1818		RRB	other	2	6.66667		Social	other	2	6.45161		Language	other (functions)	6	8.33333
Sleep	needs contact	2	18.1818		Sensory	other (texture)	2	6.66667		Language	other	2	6.45161		Language Regression	loss of babbling	6	8.33333
Social	plays alone	2	18.1818		Motor	muscle-tone	2	6.66667		Food	resistant to food group	2	6.45161		Sensory	startles easily	6	8.33333
Social	socially cautious	2	18.1818		Language Regression	loss of babbling	1	3.33333		Play	lines up toys	2	6.45161		Food	other	6	8.33333
Behaviour	other	1	9.09091		Food	GI related	1	3.33333		Play	absorbed by toy	2	6.45161		Food	weight related	5	6.94444
Food	picky	1	9.09091		Play	trains or cars	1	3.33333		RRB	other	2	6.45161		Play	absorbed by toy	5	6.94444
Food	resistant to food group	1	9.09091		Motor	delayed milestone (fine)	1	3.33333		Language	articulation	2	6.45161		RRB	other	5	6.94444
Motor	other (gross)	1	9.09091		Motor	other (fine)	1	3.33333		Behaviour	irritable	1	3.22581		Behaviour	other	5	6.94444
Play	absorbed by toy	1	9.09091		Motor	posture/clumsy (fine)	1	3.33333		Language	other (functions)	1	3.22581		Motor	other (gross)	5	6.94444
Play	no functional play	1	9.09091		Behaviour	other	1	3.33333		Food	weight related	1	3.22581		Social	stranger anxiety	5	6.94444
RRB	other	1	9.09091		Motor	other (gross)	1	3.33333		Sensory	other (sounds)	1	3.22581		Sensory	other (sounds)	4	5.55556
RRB	toe walking	1	9.09091		Sensory	startles easily	1	3.33333		Motor	delayed milestone (fine)	1	3.22581		Motor	delayed milestone (fine)	4	5.55556
Sensory	other (texture)	1	9.09091		Social	wants mom	1	3.33333		Motor	other (fine)	1	3.22581		Motor	other (fine)	4	5.55556
Sensory	other (visual)	1	9.09091		Language	articulation	1	3.33333		Motor	posture/clumsy (fine)	1	3.22581		Motor	posture/clumsy (fine)	4	5.55556
Sensory	startles easily	1	9.09091		Language Regression	loss of gesture	1	3.33333		Sensory	physical stimulation	1	3.22581		Sensory	physical stimulation	4	5.55556
Social	wants mom	1	9.09091		Language Regression	other (babbling)	1	3.33333		Motor	muscle-tone	1	3.22581		Motor	muscle-tone	3	4.16667
Social	wants to be held	1	9.09091		Motor	poor-tone	1	3.33333		Social	separation anxiety	1	3.22581		Language	articulation	3	4.16667
Language	articulation	0	0		Social	separation anxiety	1	3.33333		Play	no functional play	1	3.22581		Social	separation anxiety	2	2.77778
Language	other (non-verbal/gestures)	0	0		Social	stranger anxiety	1	3.33333		Sensory	other (visual)	1	3.22581		Play	no pretend play	2	2.77778
Language Regression	loss of gesture	0	0		Food	other	0	0		Language	other (non-verbal/gestures)	1	3.22581		Play	no functional play	2	2.77778
Language Regression	more babbling	0	0		Sensory	physical stimulation	0	0		Language Regression	more babbling	1	3.22581		Sensory	other (visual)	2	2.77778
Language Regression	other (babbling)	0	0		Play	no pretend play	0	0		Language Regression	other (unusual sounds)	1	3.22581		Language Regression	loss of gesture	1	1.38889
Language Regression	other (unusual sounds)	0	0		Play	no functional play	0	0		Language Regression	loss of babbling	0	0		Language Regression	other (babbling)	1	1.38889
Motor	muscle-tone	0	0		Sensory	other (visual)	0	0		Play	no pretend play	0	0		Motor	poor-tone	1	1.38889
Motor	poor-tone	0	0		Social	wants to be held	0	0		Language Regression	loss of gesture	0	0		Social	wants to be held	1	1.38889
Sensory	other (sounds)	0	0		Language	other (non-verbal/gestures)	0	0		Language Regression	other (babbling)	0	0		Language	other (non-verbal/gestures)	1	1.38889
Social	separation anxiety	0	0		Language Regression	more babbling	0	0		Motor	poor-tone	0	0		Language Regression	more babbling	1	1.38889
Social	stranger anxiety	0	0		Language Regression	other (unusual sounds)	0	0		Social	wants to be held	0	0		Language Regression	other (unusual sounds)	1	1.38889
*NPR = number of participants who reported the concern in a minimum of one parent report

## Sheet: visualization
#VALUE!	#VALUE!
#VALUE!	#VALUE!
#VALUE!	#VALUE!
#VALUE!	#VALUE!
#VALUE!	#VALUE!
