# Supplementary material for: Parental concerns correspond to earliest age of autism diagnosis in increased likelihood infant cohort
Source: Front Child Adolesc Psychiatry. 2026 Jan 7;4:1722543. doi: 10.3389/frcha.2025.1722543 (PMC12819635; doi:10.3389/frcha.2025.1722543)
Supplement: Supplementary file 3 [file Table2.xlsx]

## Sheet: age_x_domain
One-Sample Statistics
Domain	Age (Mo)	N	Mean	Std. Deviation	Std. Error Mean
Behaviour	6	24	0.125	0.337832	0.0689597
Diet	6	24	0.208333	0.414851	0.0846811
Language	6	24	0.166667	0.380693	0.0777087
Language Regression	6	24	0.125	0.337832	0.0689597
Motor	6	24	0.5	0.510754	0.104257
Play	6	24	0.0833333	0.28233	0.0576303
RRB	6	24	0.125	0.337832	0.0689597
Sensory	6	24	0.333333	0.481543	0.0982946
Sleep	6	24	0.333333	0.481543	0.0982946
Social	6	24	0.208333	0.414851	0.0846811
Behaviour	9	38	0.184211	0.392859	0.0637302
Diet	9	38	0.184211	0.392859	0.0637302
Language	9	38	0.263158	0.446258	0.0723927
Language Regression	9	38	0.0526316	0.226294	0.0367098
Motor	9	38	0.447368	0.503897	0.0817428
Play	9	38	0.131579	0.34257	0.0555722
RRB	9	38	0.236842	0.430851	0.0698933
Sensory	9	38	0.315789	0.471069	0.0764175
Sleep	9	38	0.342105	0.480783	0.0779933
Social	9	38	0.131579	0.34257	0.0555722
Behaviour	12	61	0.327869	0.473333	0.060604
Diet	12	61	0.147541	0.357588	0.0457844
Language	12	61	0.459016	0.502453	0.0643325
Language Regression	12	61	0.0983607	0.300273	0.038446
Motor	12	61	0.278689	0.452075	0.0578822
Play	12	61	0.147541	0.357588	0.0457844
RRB	12	61	0.311475	0.46694	0.0597855
Sensory	12	61	0.360656	0.484176	0.0619924
Sleep	12	61	0.327869	0.473333	0.060604
Social	12	61	0.278689	0.452075	0.0578822
Behaviour	15	54	0.296296	0.460911	0.062722
Diet	15	54	0.111111	0.317221	0.0431683
Language	15	54	0.592593	0.495966	0.0674924
Language Regression	15	54	0.12963	0.33905	0.0461388
Motor	15	54	0.388889	0.492076	0.066963
Play	15	54	0.12963	0.33905	0.0461388
RRB	15	54	0.240741	0.431548	0.0587262
Sensory	15	54	0.333333	0.475831	0.0647524
Sleep	15	54	0.314815	0.468803	0.063796
Social	15	54	0.277778	0.452109	0.0615242
Behaviour	18	61	0.491803	0.504082	0.064541
Diet	18	61	0.278689	0.452075	0.0578822
Language	18	61	0.622951	0.488669	0.0625677
Language Regression	18	61	0.0983607	0.300273	0.038446
Motor	18	61	0.42623	0.498632	0.0638433
Play	18	61	0.196721	0.400819	0.0513196
RRB	18	61	0.360656	0.484176	0.0619924
Sensory	18	61	0.42623	0.498632	0.0638433
Sleep	18	61	0.245902	0.434194	0.0555929
Social	18	66	0.318182	0.46934	0.0577717
Behaviour	18	61	0.442623	0.500819	0.0641233
Diet	24	66	0.575758	0.498015	0.0613014
Language	24	66	0.257576	0.44065	0.0542403
Language Regression	24	66	0.5	0.503831	0.0620174
Motor	24	66	0.151515	0.361298	0.0444727
Play	24	66	0.393939	0.492366	0.0606061
RRB	24	66	0.287879	0.456244	0.0561597
Sensory	24	66	0.348485	0.480142	0.0591014
Sleep	24	66	0.378788	0.488802	0.0601674
Social	24	66	0.484848	0.5036	0.0619889
One-Sample Test
		Test Value = 0
				Significance			95% Confidence Interval of the Difference
Domain	Age (Mo)	t	df	One-Sided p	Two-Sided p	Mean Difference	Lower	Upper
Behaviour	6	1.81265	23	0.0414799	0.0829599	0.125	-0.0176539	0.267654
Diet	6	2.46021	23	0.0109111	0.0218223	0.208333	0.0331571	0.38351
Language	6	2.14476	23	0.021383	0.042766	0.166667	0.0059139	0.327419
Language Regression	6	1.81265	23	0.0414799	0.0829599	0.125	-0.0176539	0.267654
Motor	6	4.79583	23	3.87249e-05	7.74499e-05	0.5	0.284328	0.715672
Play	6	1.446	23	0.080834	0.161668	0.0833333	-0.0358841	0.202551
RRB	6	1.81265	23	0.0414799	0.0829599	0.125	-0.0176539	0.267654
Sensory	6	3.39116	23	0.00125586	0.00251171	0.333333	0.129995	0.536671
Sleep	6	3.39116	23	0.00125586	0.00251171	0.333333	0.129995	0.536671
Social	6	2.46021	23	0.0109111	0.0218223	0.208333	0.0331571	0.38351
Behaviour	9	2.89047	37	0.00320053	0.00640106	0.184211	0.0550808	0.31334
Diet	9	2.89047	37	0.00320053	0.00640106	0.184211	0.0550808	0.31334
Language	9	3.63515	37	0.000419852	0.000839703	0.263158	0.116476	0.409839
Language Regression	9	1.43372	37	0.0800246	0.160049	0.0526316	-0.0217495	0.127013
Motor	9	5.47288	37	1.62462e-06	3.24924e-06	0.447368	0.281742	0.612995
Play	9	2.36771	37	0.0116186	0.0232373	0.131579	0.018979	0.244179
RRB	9	3.38862	37	0.000840177	0.00168035	0.236842	0.0952247	0.378459
Sensory	9	4.13242	37	9.85433e-05	0.000197087	0.315789	0.160953	0.470626
Sleep	9	4.38634	37	4.60615e-05	9.21229e-05	0.342105	0.184076	0.500135
Social	9	2.36771	37	0.0116186	0.0232373	0.131579	0.018979	0.244179
Behaviour	12	5.41002	60	5.78674e-07	1.15735e-06	0.327869	0.206643	0.449095
Diet	12	3.22252	60	0.0010277	0.0020554	0.147541	0.0559586	0.239123
Language	12	7.13506	60	7.35744e-10	1.47149e-09	0.459016	0.330332	0.587701
Language Regression	12	2.55841	60	0.00652863	0.0130573	0.0983607	0.0214571	0.175264
Motor	12	4.81475	60	5.18279e-06	1.03656e-05	0.278689	0.162907	0.39447
Play	12	3.22252	60	0.0010277	0.0020554	0.147541	0.0559586	0.239123
RRB	12	5.20988	60	1.22057e-06	2.44114e-06	0.311475	0.191887	0.431064
Sensory	12	5.81774	60	1.23556e-07	2.47112e-07	0.360656	0.236653	0.484659
Sleep	12	5.41002	60	5.78674e-07	1.15735e-06	0.327869	0.206643	0.449095
Social	12	4.81475	60	5.18279e-06	1.03656e-05	0.278689	0.162907	0.39447
Behaviour	15	4.72396	53	8.7011e-06	1.74022e-05	0.296296	0.170492	0.422101
Diet	15	2.57391	53	0.00644382	0.0128876	0.111111	0.0245265	0.197696
Language	15	8.78014	53	3.24218e-12	6.48436e-12	0.592593	0.45722	0.727965
Language Regression	15	2.80956	53	0.00346688	0.00693377	0.12963	0.0370869	0.222172
Motor	15	5.80752	53	1.82954e-07	3.65908e-07	0.388889	0.254578	0.5232
Play	15	2.80956	53	0.00346688	0.00693377	0.12963	0.0370869	0.222172
RRB	15	4.09938	53	7.14721e-05	0.000142944	0.240741	0.122951	0.358531
Sensory	15	5.14782	53	1.96907e-06	3.93815e-06	0.333333	0.203456	0.46321
Sleep	15	4.93471	53	4.1765e-06	8.35301e-06	0.314815	0.186856	0.442773
Social	15	4.51493	53	1.78261e-05	3.56522e-05	0.277778	0.154376	0.40118
Behaviour	18	7.62001	60	1.09173e-10	2.18347e-10	0.491803	0.362702	0.620905
Diet	18	4.81475	60	5.18279e-06	1.03656e-05	0.278689	0.162907	0.39447
Language	18	9.95643	60	1.26065e-14	2.5213e-14	0.622951	0.497797	0.748105
Language Regression	18	2.55841	60	0.00652863	0.0130573	0.0983607	0.0214571	0.175264
Motor	18	6.67618	60	4.4501e-09	8.90019e-09	0.42623	0.298524	0.553935
Play	18	3.83326	60	0.000152768	0.000305536	0.196721	0.0940668	0.299376
RRB	18	5.81774	60	1.23556e-07	2.47112e-07	0.360656	0.236653	0.484659
Sensory	18	6.67618	60	4.4501e-09	8.90019e-09	0.42623	0.298524	0.553935
Sleep	18	4.42326	60	2.08024e-05	4.16047e-05	0.245902	0.134699	0.357104
Social	18	5.50757	65	3.33215e-07	6.66429e-07	0.318182	0.202804	0.43356
Behaviour	18	6.90268	60	1.83255e-09	3.66509e-09	0.442623	0.314357	0.570889
Diet	24	9.39225	65	5.07535e-14	1.01507e-13	0.575758	0.45333	0.698185
Language	24	4.74879	65	5.84086e-06	1.16817e-05	0.257576	0.14925	0.365901
Language Regression	24	8.06226	65	1.13125e-11	2.26251e-11	0.5	0.376143	0.623857
Motor	24	3.40693	65	0.000565747	0.00113149	0.151515	0.0626971	0.240333
Play	24	6.5	65	6.56703e-09	1.31341e-08	0.393939	0.272901	0.514978
RRB	24	5.12607	65	1.43343e-06	2.86686e-06	0.287879	0.17572	0.400038
Sensory	24	5.89639	65	7.29199e-08	1.4584e-07	0.348485	0.230451	0.466518
Sleep	24	6.29557	65	1.49217e-08	2.98434e-08	0.378788	0.258625	0.49895
Social	24	7.82154	65	3.02849e-11	6.05698e-11	0.484848	0.361048	0.608649
One-Sample Effect Sizes
					95% Confidence Interval
Domain	Age (Mo)		Standardizera	Point Estimate	Lower	Upper
Behaviour	6	Cohen's d	0.337832	0.370006	-0.0477001	0.780229
		Hedges' correction	0.349371	0.357786	-0.0461247	0.75446
Diet	6	Cohen's d	0.414851	0.502188	0.0720612	0.922677
		Hedges' correction	0.429021	0.485602	0.0696812	0.892203
Language	6	Cohen's d	0.380693	0.437798	0.0140895	0.852872
		Hedges' correction	0.393696	0.423338	0.0136241	0.824703
Language Regression	6	Cohen's d	0.337832	0.370006	-0.0477001	0.780229
		Hedges' correction	0.349371	0.357786	-0.0461247	0.75446
Motor	6	Cohen's d	0.510754	0.978945	0.482722	1.46083
		Hedges' correction	0.528199	0.946613	0.466779	1.41259
Play	6	Cohen's d	0.28233	0.295163	-0.116862	0.701075
		Hedges' correction	0.291973	0.285414	-0.113003	0.67792
RRB	6	Cohen's d	0.337832	0.370006	-0.0477001	0.780229
		Hedges' correction	0.349371	0.357786	-0.0461247	0.75446
Sensory	6	Cohen's d	0.481543	0.692219	0.239386	1.13298
		Hedges' correction	0.497991	0.669356	0.231479	1.09556
Sleep	6	Cohen's d	0.481543	0.692219	0.239386	1.13298
		Hedges' correction	0.497991	0.669356	0.231479	1.09556
Social	6	Cohen's d	0.414851	0.502188	0.0720612	0.922677
		Hedges' correction	0.429021	0.485602	0.0696812	0.892203
Behaviour	9	Cohen's d	0.392859	0.468897	0.130746	0.801346
		Hedges' correction	0.401054	0.459317	0.128075	0.784974
Diet	9	Cohen's d	0.392859	0.468897	0.130746	0.801346
		Hedges' correction	0.401054	0.459317	0.128075	0.784974
Language	9	Cohen's d	0.446258	0.589699	0.241314	0.931295
		Hedges' correction	0.455566	0.57765	0.236383	0.912267
Language Regression	9	Cohen's d	0.226294	0.23258	-0.0912493	0.553359
		Hedges' correction	0.231014	0.227828	-0.0893849	0.542053
Motor	9	Cohen's d	0.503897	0.887818	0.507033	1.25995
		Hedges' correction	0.514407	0.869678	0.496673	1.23421
Play	9	Cohen's d	0.34257	0.384094	0.0519896	0.711374
		Hedges' correction	0.349715	0.376246	0.0509274	0.69684
RRB	9	Cohen's d	0.430851	0.549707	0.204913	0.888052
		Hedges' correction	0.439838	0.538476	0.200726	0.869907
Sensory	9	Cohen's d	0.471069	0.670368	0.314162	1.01917
		Hedges' correction	0.480894	0.656671	0.307743	0.998345
Sleep	9	Cohen's d	0.480783	0.711559	0.351075	1.06436
		Hedges' correction	0.490811	0.697021	0.343902	1.04261
Social	9	Cohen's d	0.34257	0.384094	0.0519896	0.711374
		Hedges' correction	0.349715	0.376246	0.0509274	0.69684
Behaviour	12	Cohen's d	0.473333	0.692682	0.410574	0.970107
		Hedges' correction	0.479354	0.683981	0.405417	0.957921
Diet	12	Cohen's d	0.357588	0.412601	0.149479	0.672553
		Hedges' correction	0.362136	0.407418	0.147601	0.664105
Language	12	Cohen's d	0.502453	0.913551	0.61154	1.21013
		Hedges' correction	0.508845	0.902076	0.603859	1.19493
Language Regression	12	Cohen's d	0.300273	0.327571	0.068603	0.583949
		Hedges' correction	0.304093	0.323456	0.0677413	0.576614
Motor	12	Cohen's d	0.452075	0.616466	0.340275	0.888322
		Hedges' correction	0.457826	0.608722	0.336001	0.877163
Play	12	Cohen's d	0.357588	0.412601	0.149479	0.672553
		Hedges' correction	0.362136	0.407418	0.147601	0.664105
RRB	12	Cohen's d	0.46694	0.667057	0.386997	0.942546
		Hedges' correction	0.47288	0.658678	0.382136	0.930707
Sensory	12	Cohen's d	0.484176	0.744886	0.45843	1.02645
		Hedges' correction	0.490335	0.735529	0.452672	1.01355
Sleep	12	Cohen's d	0.473333	0.692682	0.410574	0.970107
		Hedges' correction	0.479354	0.683981	0.405417	0.957921
Social	12	Cohen's d	0.452075	0.616466	0.340275	0.888322
		Hedges' correction	0.457826	0.608722	0.336001	0.877163
Behaviour	15	Cohen's d	0.460911	0.642849	0.346997	0.933657
		Hedges' correction	0.467564	0.633702	0.342059	0.920372
Diet	15	Cohen's d	0.317221	0.350264	0.0738214	0.623596
		Hedges' correction	0.3218	0.34528	0.072771	0.614723
Language	15	Cohen's d	0.495966	1.19483	0.841303	1.54163
		Hedges' correction	0.503125	1.17782	0.829332	1.5197
Language Regression	15	Cohen's d	0.33905	0.382332	0.104228	0.657077
		Hedges' correction	0.343944	0.376892	0.102745	0.647727
Motor	15	Cohen's d	0.492076	0.790303	0.481397	1.09349
		Hedges' correction	0.499179	0.779058	0.474547	1.07793
Play	15	Cohen's d	0.33905	0.382332	0.104228	0.657077
		Hedges' correction	0.343944	0.376892	0.102745	0.647727
RRB	15	Cohen's d	0.431548	0.557854	0.268584	0.84256
		Hedges' correction	0.437777	0.549916	0.264762	0.830571
Sensory	15	Cohen's d	0.475831	0.700529	0.399807	0.995918
		Hedges' correction	0.482699	0.690561	0.394118	0.981746
Sleep	15	Cohen's d	0.468803	0.671529	0.373294	0.964571
		Hedges' correction	0.47557	0.661973	0.367983	0.950846
Social	15	Cohen's d	0.452109	0.614404	0.320835	0.903082
		Hedges' correction	0.458635	0.605662	0.31627	0.890232
Behaviour	18	Cohen's d	0.504082	0.975642	0.667375	1.27832
		Hedges' correction	0.510494	0.963387	0.658992	1.26227
Diet	18	Cohen's d	0.452075	0.616466	0.340275	0.888322
		Hedges' correction	0.457826	0.608722	0.336001	0.877163
Language	18	Cohen's d	0.488669	1.27479	0.933011	1.61055
		Hedges' correction	0.494886	1.25878	0.921291	1.59032
Language Regression	18	Cohen's d	0.300273	0.327571	0.068603	0.583949
		Hedges' correction	0.304093	0.323456	0.0677413	0.576614
Motor	18	Cohen's d	0.498632	0.854798	0.558454	1.14587
		Hedges' correction	0.504975	0.844061	0.551439	1.13148
Play	18	Cohen's d	0.400819	0.490799	0.223163	0.754777
		Hedges' correction	0.405918	0.484634	0.22036	0.745297
RRB	18	Cohen's d	0.484176	0.744886	0.45843	1.02645
		Hedges' correction	0.490335	0.735529	0.452672	1.01355
Sensory	18	Cohen's d	0.498632	0.854798	0.558454	1.14587
		Hedges' correction	0.504975	0.844061	0.551439	1.13148
Sleep	18	Cohen's d	0.434194	0.56634	0.293747	0.834854
		Hedges' correction	0.439718	0.559226	0.290057	0.824367
Social	18	Cohen's d	0.500819	0.883798	0.584689	1.17755
		Hedges' correction	0.50719	0.872697	0.577344	1.16276
Behaviour	24	Cohen's d	0.498015	1.15611	0.841068	1.46569
		Hedges' correction	0.503855	1.14271	0.83132	1.44871
Diet	24	Cohen's d	0.44065	0.584536	0.32134	0.843877
		Hedges' correction	0.445817	0.577761	0.317615	0.834096
Language	24	Cohen's d	0.503831	0.992395	0.694519	1.28508
		Hedges' correction	0.50974	0.980893	0.686469	1.27018
Language Regression	24	Cohen's d	0.361298	0.419364	0.166125	0.669634
		Hedges' correction	0.365535	0.414503	0.164199	0.661873
Motor	24	Cohen's d	0.492366	0.800095	0.520171	1.07531
		Hedges' correction	0.49814	0.790821	0.514142	1.06285
Play	24	Cohen's d	0.456244	0.630976	0.364513	0.893371
		Hedges' correction	0.461594	0.623662	0.360288	0.883016
RRB	24	Cohen's d	0.480142	0.725796	0.452076	0.995064
		Hedges' correction	0.485772	0.717383	0.446837	0.983531
Sensory	24	Cohen's d	0.488802	0.774931	0.497157	1.04808
		Hedges' correction	0.494534	0.765949	0.491395	1.03593
Sleep	24	Cohen's d	0.46934	0.677935	0.407975	0.94363
		Hedges' correction	0.474843	0.670077	0.403246	0.932693
Social	24	Cohen's d	0.5036	0.962765	0.66782	1.25258
		Hedges' correction	0.509506	0.951606	0.66008	1.23806
a. The denominator used in estimating the effect sizes. Cohen's d uses the sample standard deviation. Hedges' correction uses the sample standard deviation, plus a correction factor.

## Sheet: sum_age
One-Sample Statistics
Age (Mo)	N	Mean	Std. Deviation	Std. Error Mean
6	24	2.20833	2.06375	0.421261
9	38	2.28947	2.28873	0.37128
12	61	2.7377	1.99083	0.254899
15	54	2.81481	2.15506	0.293267
18	61	3.59016	2.2831	0.292322
24	66	3.69697	2.2936	0.282323
One-Sample Test
	Test Value = 0
	t	df	Significance		Mean Difference	95% Confidence Interval of the Difference
Age (Mo)			One-Sided p	Two-Sided p		Lower	Upper
6	5.2422	23	1.28159e-05	2.56317e-05	2.20833	1.33689	3.07978
9	6.16643	37	1.86905e-07	3.7381e-07	2.28947	1.53719	3.04176
12	10.7403	60	6.67397e-16	1.33479e-15	2.7377	2.22783	3.24758
15	9.59812	53	1.73059e-13	3.46118e-13	2.81481	2.2266	3.40303
18	12.2816	60	2.54777e-18	5.09553e-18	3.59016	3.00543	4.17489
24	13.0948	65	3.40279e-20	6.80559e-20	3.69697	3.13313	4.26081
One-Sample Effect Sizes
		Standardizera	Point Estimate	95% Confidence Interval
Age (Mo)				Lower	Upper
6	Cohen's d	2.06375	1.07006	0.558125	1.56724
	Hedges' correction	2.13424	1.03472	0.539691	1.51548
9	Cohen's d	2.28873	1.00033	0.605057	1.38652
	Hedges' correction	2.33646	0.979889	0.592695	1.35819
12	Cohen's d	1.99083	1.37516	1.02107	1.72318
	Hedges' correction	2.01615	1.35789	1.00824	1.70153
15	Cohen's d	2.15506	1.30614	0.938516	1.66694
	Hedges' correction	2.18617	1.28755	0.925161	1.64322
18	Cohen's d	2.2831	1.57249	1.19291	1.94596
	Hedges' correction	2.31215	1.55274	1.17793	1.92152
24	Cohen's d	2.2936	1.61186	1.24209	1.97599
	Hedges' correction	2.3205	1.59318	1.22769	1.95308
a. The denominator used in estimating the effect sizes. Cohen's d uses the sample standard deviation. Hedges' correction uses the sample standard deviation, plus a correction factor.

## Sheet: sum_domain
One-Sample Statistics
Domain	N	Mean	Std. Deviation	Std. Error Mean
Behaviour	72	0.398843	0.353203	0.0416253
Diet	72	0.233565	0.30228	0.035624
Motor	72	0.383102	0.345692	0.0407402
Lanugage	72	0.506019	0.346075	0.0407853
Language Regression	72	0.113194	0.184109	0.0216975
Play	72	0.189583	0.292411	0.034461
RRB	72	0.312731	0.355831	0.0419351
Sensory	72	0.369676	0.332726	0.0392122
Sleep	72	0.290046	0.334606	0.0394337
Social	72	0.360185	0.32067	0.0377913
One-Sample Test
	Test Value = 0
	t	df	Significance		Mean Difference	95% Confidence Interval of the Difference
Domain			One-Sided p	Two-Sided p		Lower	Upper
Behaviour	9.58173	71	9.97018e-15	1.99404e-14	0.398843	0.315844	0.481841
Diet	6.55638	71	3.78092e-09	7.56185e-09	0.233565	0.162533	0.304597
Motor	9.40353	71	2.11772e-14	4.23544e-14	0.383102	0.301868	0.464336
Lanugage	12.4069	71	9.44796e-20	1.88959e-19	0.506019	0.424695	0.587342
Language Regression	5.21694	71	8.61391e-07	1.72278e-06	0.113194	0.0699309	0.156458
Play	5.50139	71	2.81072e-07	5.62145e-07	0.189583	0.12087	0.258297
RRB	7.45751	71	8.44525e-11	1.68905e-10	0.312731	0.229115	0.396348
Sensory	9.42758	71	1.91277e-14	3.82553e-14	0.369676	0.291489	0.447863
Sleep	7.35529	71	1.30406e-10	2.60812e-10	0.290046	0.211418	0.368675
Social	9.5309	71	1.23573e-14	2.47145e-14	0.360185	0.284831	0.435539
One-Sample Effect Sizes
		Standardizera	Point Estimate	95% Confidence Interval
Domain				Lower	Upper
Behaviour	Cohen's d	0.353203	1.12922	0.830558	1.42291
	Hedges' correction	0.356989	1.11724	0.821748	1.40782
Diet	Cohen's d	0.30228	0.772677	0.507036	1.03409
	Hedges' correction	0.305521	0.764481	0.501658	1.02312
Motor	Cohen's d	0.345692	1.10822	0.811715	1.39978
	Hedges' correction	0.349398	1.09646	0.803105	1.38493
Language	Cohen's d	0.346075	1.46217	1.12646	1.7927
	Hedges' correction	0.349785	1.44666	1.11451	1.77368
Language Regression	Cohen's d	0.184109	0.614822	0.360915	0.86507
	Hedges' correction	0.186083	0.608301	0.357087	0.855894
Play	Cohen's d	0.292411	0.648345	0.392117	0.90078
	Hedges' correction	0.295546	0.641468	0.387958	0.891225
RRB	Cohen's d	0.355831	0.878876	0.604268	1.14896
	Hedges' correction	0.359646	0.869554	0.597858	1.13678
Sensory	Cohen's d	0.332726	1.11105	0.81426	1.4029
	Hedges' correction	0.336293	1.09927	0.805623	1.38802
Sleep	Cohen's d	0.334606	0.866829	0.593277	1.13589
	Hedges' correction	0.338193	0.857634	0.586985	1.12384
Social	Cohen's d	0.32067	1.12323	0.825186	1.41631
	Hedges' correction	0.324108	1.11131	0.816433	1.40129
a. The denominator used in estimating the effect sizes. Cohen's d uses the sample standard deviation. Hedges' correction uses the sample standard deviation, plus a correction factor.
